# Supplementary material for: From Molecules to Behavior in Long-Term Inorganic Mercury Intoxication: Unraveling Proteomic Features in Cerebellar Neurodegeneration of Rats
Source: Int J Mol Sci. 2021 Dec 22;23(1):111. doi: 10.3390/ijms23010111 (PMC8745249; doi:10.3390/ijms23010111)
Supplement: Supplementary file 1 [file ijms-23-00111-s001.zip]

Archive with 1 entries (1 files):
- ijms-1454469-supplementary.pdf
